# Supplementary material for: A Core Set of Snap Bean Genotypes Established by Phenotyping a Large Panel Collected in Europe
Source: Plants (Basel). 2022 Feb 22;11(5):577. doi: 10.3390/plants11050577 (PMC8912712; doi:10.3390/plants11050577)
Supplement: Supplementary file 1 [file plants-11-00577-s001.zip]

Archive with 1 entries (1 files):
- plants-1600751-supplementary.pdf
